# Supplementary material for: Vesicular MicroRNA as Potential Biomarkers of Viral Rebound
Source: Cells. 2022 Mar 2;11(5):859. doi: 10.3390/cells11050859 (PMC8909274; doi:10.3390/cells11050859)
Supplement: Supplementary file 1 [file cells-11-00859-s001.zip]

Archive with 1 entries (1 files):
- cells-1573344-supplementary.pdf
